# Supplementary material for: How could an African swine fever outbreak evolve in an enzootic context? The case of Imerintsiatosika, Madagascar in 2015
Source: PLoS One. 2019 Sep 6;14(9):e0221928. doi: 10.1371/journal.pone.0221928 (PMC6730906; doi:10.1371/journal.pone.0221928)
Supplement: S1 Table — (XLSX) [file pone.0221928.s001.xlsx]

## Sheet: data
ID	Local_piglet	Local_grower	Local_adult	Exotic_piglet	Exotic_grower	Exotic_adult	Pig_pop	Rec_Loc_piglet	Rec_Loc_grow	Rec_Loc_adult	Rec_Ex_piglet	Rec_Ex_grow	Rec_Ex_adult	Rec_total	D_Loc_piglet	D_Loc_Grow	D_Loc_Adult	D_Ex_piglet	D_Ex_Grow	D_Ex_Adult	Death_total	Slaughter	Sold_Total	Sold_Sick	Sold_Healthy	Date_Onset	Date_end	Fokontany
F33	0	0	0	15	0	3	18	0	0	0	0	0	0	0	0	0	0	15	0	0	15	3	0	0	0	debut_avril	debut_avril	Ambohimanarivo
F28	0	0	0	7	0	1	8	0	0	0	0	0	0	0	0	0	0	0	0	1	1	0	7	7	0	fin_avril	fin_avril	Ambohimanarivo
F31	0	2	0	3	0	1	6	0	0	0	0	0	0	0	0	2	0	3	0	1	6	0	0	0	0	mi_mars	fin_mars	Ambohimanarivo
F29	0	0	0	0	0	2	2	0	0	0	0	0	0	0	0	0	0	0	0	2	2	0	0	0	0	mi_mars	mi_mars	Ambohimanarivo
F34	0	0	0	0	200	0	200	0	0	0	0	0	0	0	0	0	0	0	20	0	20	0	180	0	180	mi_janvier	mi_janvier	Ambohimanarivo
F54	0	0	0	6	0	0	6	0	0	0	0	0	0	0	0	0	0	1	0	0	1	0	0	0	0	fin_avril	debut_mai	Ampangabe
F71	0	0	0	20	0	0	20	0	0	0	7	0	0	7	0	0	0	1	0	0	1	0	0	0	0	mi_mars	debut_avril	Antanambao
F66	0	0	0	0	50	30	80	0	0	0	0	22	0	22	0	0	0	0	8	0	8	0	0	0	0	fin_fevrier	en cours	Antanambao
F22	0	0	0	20	0	0	20	0	0	0	0	0	0	0	0	0	0	2	0	0	2	0	0	0	0	debut_avril	mi-avril	Antanambao
F8	0	0	0	11	4	2	17	0	0	0	1	4	0	5	0	0	0	10	0	0	10	0	2	0	2	mi_mars	debut_avril	Antanambao
F43	0	0	0	12	0	0	12	0	0	0	0	0	0	0	0	0	0	1	0	0	1	0	0	0	0	debut_janvier	mi_janvier	Antanambao
F20	0	0	0	0	0	15	15	0	0	0	0	0	0	0	0	0	0	0	0	2	2	0	13	13	0	fin_fevrier	fin_fevrier	Antanambao
F7	0	0	0	12	100	0	112	0	0	0	11	0	0	11	0	0	0	1	0	0	1	0	100	0	100	debut_mars	fin_mars	Antanambao
F72	0	80	0	0	0	0	80	0	68	0	0	0	0	68	0	12	0	0	0	0	12	0	0	0	0	fin_decembre	debut_mars	Antanambao
F59	0	0	0	8	0	0	8	0	0	0	0	0	0	0	0	0	0	1	0	0	1	0	0	0	0	debut_fevrier	fin_fevrier	Antanambao
F61	0	0	0	0	0	16	16	0	0	0	0	0	4	4	0	0	0	0	0	1	1	0	0	0	0	debut_fevrier	fin_fevrier	Antanambao
F69	0	1	0	9	0	0	10	0	1	0	5	0	0	6	0	0	0	1	0	0	1	0	0	0	0	mi_fevrier	fin_fevrier	Antanambao
F63	0	0	0	0	0	5	5	0	0	0	0	0	4	4	0	0	0	0	0	1	1	0	0	0	0	debut_avril	mi_avril	Antanambao
F35	0	0	0	30	50	0	80	0	0	0	0	0	0	0	0	0	0	30	10	0	40	0	40	0	40	mi_janvier	mi_janvier	Antanambao
F21	0	0	0	25	75	0	100	0	0	0	0	0	0	0	0	0	0	15	0	0	15	0	3	3	0	debut_mars	fin_mars	Antanambao
F82	0	0	0	0	18	0	18	0	0	0	0	0	0	0	0	0	0	0	1	0	1	0	13	13	0	debut_fevrier	fin_mars	Antanambao
F15	0	0	0	0	69	46	115	0	0	0	0	4	3	7	0	0	0	0	8	1	9	0	14	14	0	debut_avril	fin_avril	Antanambao
F65	0	0	0	31	0	4	35	0	0	0	0	0	0	0	0	0	0	0	0	1	1	0	30	30	0	debut_fevrier	mi_fevrier	Antanambao
F75	0	15	0	0	0	0	15	0	0	0	0	0	0	0	0	1	0	0	0	0	1	3	0	0	0	debut_fevrier	debut_mars	Imerimandroso
F12	0	0	0	0	47	5	52	0	0	0	0	0	0	0	0	0	0	0	2	0	2	0	2	0	2	debut_fevrier	fin_fevrier	Labrousse
F47	0	0	0	0	9	1	10	0	0	0	0	0	0	0	0	0	0	1	0	1	2	0	0	0	0	mi_janvier	fin_janvier	Labrousse
F11	0	0	0	9	0	0	9	0	0	0	0	0	0	0	0	0	0	3	0	0	3	0	6	0	6	mi_fevrier	debut_mars	Labrousse
F4	0	0	0	4	1	1	6	0	0	0	1	0	0	1	0	0	0	1	0	0	1	0	0	0	0	mi_mars	mi_mai	Labrousse
F49	0	0	200	0	0	0	200	0	0	0	0	0	0	0	0	0	52	0	0	0	52	0	148	148	0	debut_fevrier	debut_mars	Labrousse
F84	0	0	0	120	0	0	120	0	0	0	39	0	0	39	0	0	0	11	0	0	11	0	70	0	70	fin_septembre	debut_novembre	Labrousse
F27	0	0	0	0	42	36	78	0	0	0	0	0	0	0	0	0	0	0	9	2	11	0	67	67	0	fin_avril	fin_avril	Mamoladahy
F46	0	0	0	0	6	0	6	0	0	0	0	2	0	2	0	0	0	0	2	0	2	0	0	0	0	mi_mai	fin_mai	Mamoladahy
F3	0	0	0	60	20	20	100	0	0	0	0	0	0	0	0	0	0	30	15	8	53	0	47	0	47	mi_mars	debut_avril	Miakadaza
F32	0	0	0	95	0	0	95	0	0	0	0	0	0	0	0	0	0	52	0	0	52	0	43	0	43	fin_fevrier	fin_fevrier	Miakadaza
F26	0	0	0	12	0	3	15	0	0	0	0	0	0	0	0	0	0	1	0	3	4	0	11	0	11	fin_decembre	debut_janvier	Miakadaza
F1	0	0	0	0	12	1	13	0	0	0	0	0	0	0	0	0	0	0	12	0	12	0	1	1	0	fin_avril	fin_avril	Tsarafaritra
F51	0	0	0	15	0	0	15	0	0	0	0	0	0	0	0	0	0	1	0	0	1	2	0	0	0	debut_fevrier	fin_fevrier	Tsarafaritra
F16	0	0	0	0	0	6	6	0	0	0	0	0	0	0	0	0	0	0	0	1	1	0	4	4	0	debut_mars	fin_mars	Tsarafaritra
F10	0	0	0	37	0	4	41	0	0	0	32	0	0	32	0	0	0	4	0	0	4	0	0	0	0	mi_avril	debut_mai	Tsarafaritra
F52	0	0	0	0	0	60	60	0	0	0	0	0	30	30	0	0	0	0	0	2	2	0	0	0	0	debut_janvier	mi_janvier	Tsarafaritra	POSITIF
F2	0	0	0	5	0	0	5	0	0	0	0	0	0	0	0	0	0	2	0	0	2	0	2	2	0	fin_avril	debut_mai	Tsarafaritra
F24	0	0	0	8	0	0	8	0	0	0	0	0	0	0	0	0	0	1	0	0	1	0	0	0	0	mi_avril	mi_avril	Tsarafaritra
F74	0	0	0	0	68	0	68	0	0	0	0	0	0	0	0	0	0	0	41	0	41	0	0	0	0	debut_mars	fin_mars	Tsarafaritra
F83	0	0	0	16	36	8	60	0	0	0	0	0	0	0	0	0	0	12	0	1	13	0	6	6	0	mi_mars	fin_mars	Tsarafaritra
F86	0	0	0	4	52	1	57	0	0	0	0	0	0	0	0	0	0	0	0	1	1	0	29	29	0	debut_fevrier	mi_fevrier	Tsarafaritra
F81	0	49	0	0	0	0	49	0	0	0	0	0	0	0	0	2	0	0	0	0	2	0	47	47	0	debut_mars	fin_mars	Tsarafaritra
F50	0	0	15	0	0	250	265	0	0	0	0	0	0	0	0	0	0	0	0	1	1	0	27	27	0	debut_fevrier	debut_mars	Tsenakely
F37	0	0	0	8	2	1	11	0	0	0	0	0	0	0	0	0	0	3	0	0	3	1	1	1	0	debut_mai	mi_mai	Tsenamasoandro
F18	0	0	0	15	23	0	38	0	0	0	2	0	0	2	0	0	0	1	1	0	2	0	15	0	15	mi_avril	mi_mai	Tsenamasoandro
F60	0	0	0	0	0	30	30	0	0	0	6	0	0	6	0	0	0	1	0	0	1	0	0	0	0	mi_fevrier	debut_mai	Tsenamasoandro
F39	0	0	128	0	0	0	128	0	0	0	0	0	0	0	0	0	2	0	0	0	2	0	12	12	0	debut_avril	fin_avril	Tsenamasoandro
F14	0	0	0	6	10	0	16	0	0	0	2	3	0	5	0	0	0	0	0	0	0	0	0	0	0	debut_avril	fin_avril	Antanambao
F73	0	0	0	0	7	0	7	0	0	0	0	0	0	0	0	0	0	0	0	0	0	0	2	2	0	mi_fevrier	fin_fevrier	Antanambao
F42	0	0	0	0	0	5	5	0	0	0	0	0	0	0	0	0	0	0	0	0	0	3	0	0	0	fin_avril	fin_avril	Antanambao
F6	0	0	0	3	9	0	12	0	0	0	0	1	0	1	0	0	0	0	0	0	0	0	0	0	0	debut_mars	mi_mars	Antanambao
F9	0	0	0	0	0	9	9	0	0	0	0	3	0	3	0	0	0	0	0	0	0	0	0	0	0	fin_fevrier	fin_fevrier	Antanambao
F36	0	0	1	0	0	4	5	0	0	1	0	0	4	5	0	0	0	0	0	0	0	0	0	0	0	fin_janvier	fin_janvier	Antanambao
F56	0	0	0	30	2	1	33	0	0	0	0	0	0	0	0	0	0	0	0	0	0	2	0	0	0	fin_fevrier	fin_fevrier	Antanambao
F70	0	0	0	5	0	1	6	0	0	0	5	0	0	5	0	0	0	0	0	0	0	0	0	0	0	debut_mai	mi_mai	Antanambao
F57	0	0	0	0	0	15	15	0	0	0	0	0	0	0	0	0	0	0	0	0	0	0	1	1	0	debut_fevrier	fin_fevrier	Antanambao
F55	0	0	14	0	0	40	54	0	0	0	0	0	0	0	0	0	0	0	0	0	0	0	21	21	0	debut_fevrier	fin_fevrier	Antanambao
F62	0	0	0	59	0	0	59	0	0	0	2	0	0	2	0	0	0	0	0	0	0	1	0	0	0	debut_fevrier	fin_fevrier	Labrousse
F13	0	0	0	0	85	0	85	0	0	0	0	0	0	0	0	0	0	0	0	0	0	0	42	42	0	debut_fevrier	fin_fevrier	Labrousse
F53	0	0	0	0	1	0	1	0	0	0	0	1	0	1	0	0	0	0	0	0	0	0	0	0	0	mi_mai	fin_mai	Labrousse
F77	0	0	0	3	3	4	10	0	0	0	0	0	1	1	0	0	0	0	0	0	0	0	0	0	0	mi_avril	fin_avril	Labrousse
F76	0	0	0	0	0	5	5	0	0	0	0	0	0	0	0	0	0	0	0	0	0	0	1	1	0	fin_mars	debut_avril	Labrousse
F68	0	0	0	4	0	0	4	0	0	0	0	0	0	0	0	0	0	0	0	0	0	0	2	2	0	debut_mars	mi_mars	Labrousse
F79	0	0	0	0	2	3	5	0	0	0	0	0	0	0	0	0	0	0	0	0	0	0	5	5	0	fin_mars	debut_avril	Labrousse
F80	0	0	0	0	0	6	6	0	0	0	0	0	0	0	0	0	0	0	0	0	0	0	6	6	0	mi_avril	fin_avril	Labrousse
F85	14	0	0	0	0	0	14	0	0	0	0	0	0	0	0	0	0	0	0	0	0	0	9	9	0	debut_fevrier	fin_fevrier	Labrousse
F48	0	0	0	13	10	2	25	0	0	0	0	0	0	0	0	0	0	0	0	0	0	0	11	11	0	fin_avril	debut_mai	Labrousse
F5	0	2	0	18	18	2	40	0	0	0	0	0	0	0	0	0	0	0	0	0	0	39	0	0	0	fin_mars	debut_avril	Miakadaza
F25	0	0	0	13	0	13	26	0	0	0	0	0	0	0	0	0	0	0	0	0	0	0	20	20	0	debut_avril	mi-avril	Miakadaza
F58	0	0	0	0	5	0	5	0	0	0	0	5	0	5	0	0	0	0	0	0	0	0	0	0	0	debut_avril	mi_avril	Tsarafaritra
F17	0	0	0	0	11	0	11	0	0	0	0	11	0	11	0	0	0	0	0	0	0	0	0	0	0	debut_fevrier	debut_mars	Tsarafaritra
F40	0	0	0	14	0	0	14	0	0	0	2	0	0	2	0	0	0	0	0	0	0	2	0	0	0	debut_fevrier	mi_fevrier	Tsarafaritra
F44	0	0	0	0	8	0	8	0	0	0	0	1	0	1	0	0	0	0	0	0	0	0	0	0	0	mi_mai	fin_mai	Tsarafaritra
F23	0	0	0	15	0	0	15	0	0	0	1	0	0	1	0	0	0	0	0	0	0	0	0	0	0	mi_fevrier	fin_fevrier	Tsarafaritra
F45	0	0	0	0	0	6	6	0	0	0	0	1	0	1	0	0	0	0	0	0	0	0	0	0	0	mi_mai	fin_mai	Tsarafaritra
F78	0	0	24	0	9	0	33	0	0	0	0	0	0	0	0	0	0	0	0	0	0	0	33	33	0	fin_fevrier	mi_mars	Tsarafaritra
F38	0	0	4	0	0	0	4	0	1	0	0	0	0	1	0	0	0	0	0	0	0	1	0	0	0	fin_avril	debut_mai	Tsenamasoandro

## Sheet: dico
Variable	Description
ID	Identifier
Local_piglet	Piglet of local breed
Local_grower	Grower of local breed
Local_adult	Adult of local breed
Exotic_piglet	Piglet of exotic breed
Exotic_grower	Grower od exotic breed
Exotic_adult	Adult of exotic breed
Pig_pop	Total pig population
Rec_Loc_piglet	Recovered among piglet of local breed
Rec_Loc_grow	Recovered among grower of local breed
Rec_Loc_adult	Recovered among adult of local breed
Rec_Ex_piglet	Recovered among piglet of exotic breed
Rec_Ex_grow	Recovered among grower of exoticbreed
Rec_Ex_adult	Recovered among adult of exotic breed
Rec_total	Total recovery
D_Loc_piglet	Death among local piglet
D_Loc_Grow	Death mong local grower
D_Loc_Adult	Death among local adult
D_Ex_piglet	Death among exotic piglet
D_Ex_Grow	Death mong exotic grower
D_Ex_Adult	Death among exotic adult
Death_total	Total death
Slaughter	Number of pig diseased and slaughtered
Sold_Total	Total sold
Sold_Sick	Sick sold
Sold_Healthy	Healthy sold
Date_Onset	Onset date
Date_end	End date
Fokontany	Name of Fokontany
